# Supplementary material for: Increased Apoptotic Activity in Low-Risk Myelodysplastic Syndrome
Source: J Clin Med. 2022 Aug 7;11(15):4604. doi: 10.3390/jcm11154604 (PMC9369950; doi:10.3390/jcm11154604)
Supplement: Supplementary file 1 [file jcm-11-04604-s001.zip]

Archive with 1 entries (1 files):
- jcm-1831357-supplementary.pdf
